# Supplementary material for: Towards Novel 3-Aminopyrazinamide-Based Prolyl-tRNA Synthetase Inhibitors: In Silico Modelling, Thermal Shift Assay and Structural Studies
Source: Int J Mol Sci. 2021 Jul 21;22(15):7793. doi: 10.3390/ijms22157793 (PMC8346053; doi:10.3390/ijms22157793)
Supplement: Supplementary file 1 [file ijms-22-07793-s001.zip]

Archive with 1 entries (1 files):
- ijms-1253758-supplementary.pdf
